# Supplementary material for: Improved Oxidative Stability and Sensory Quality of Beef Hamburgers Enriched with a Phenolic Extract from Olive Vegetation Water
Source: Antioxidants (Basel). 2021 Dec 9;10(12):1969. doi: 10.3390/antiox10121969 (PMC8750197; doi:10.3390/antiox10121969)
Supplement: Supplementary file 1 [file antioxidants-10-01969-s001.zip]

Archive with 1 entries (1 files):
- antioxidants-1468328-supplementary.pdf
